# Supplementary material for: Bolstering General Practitioner Palliative Care: A Critical Review of Support Provided by Australian Guidelines for Life-Limiting Chronic Conditions
Source: Healthcare (Basel). 2020 Dec 11;8(4):553. doi: 10.3390/healthcare8040553 (PMC7763828; doi:10.3390/healthcare8040553)
Supplement: Supplementary file 1 [file healthcare-08-00553-s001.zip]

Archive with 2 entries (2 files):
- healthcare-1002990-Supplementary file S1.pdf
- healthcare-1002990-Supplementary file S2.pdf
